# Supplementary material for: Bread Biopreservation through the Addition of Lactic Acid Bacteria in Sourdough
Source: Foods. 2023 Feb 17;12(4):864. doi: 10.3390/foods12040864 (PMC9956393; doi:10.3390/foods12040864)
Supplement: Supplementary file 1 [file foods-12-00864-s001.zip]

Archive with 1 entries (1 files):
- foods-2184171-supplementary.pdf
